# Supplementary material for: Purine nucleosides replace cAMP in allosteric regulation of PKA in trypanosomatid pathogens
Source: eLife. 2024 Mar 22;12:RP91040. doi: 10.7554/eLife.91040 (PMC10959531; doi:10.7554/eLife.91040)
Supplement: Figure 2—figure supplement 1—source data 1. [file elife-91040-fig2-figsupp1-data1.zip]

Archive with 6 entries (5 files):
- Figure 2-figure supplement 1-source data 1/
- __MACOSX/._Figure 2-figure supplement 1-source data 1
- Figure 2-figure supplement 1-source data 1/Figure 2-figure supplement 1-source data 1_Tb.tiff
- __MACOSX/Figure 2-figure supplement 1-source data 1/._Figure 2-figure supplement 1-source data 1_Tb.tiff
- Figure 2-figure supplement 1-source data 1/Figure 2-figure supplement 1-source data 1_Ld.jpg
- __MACOSX/Figure 2-figure supplement 1-source data 1/._Figure 2-figure supplement 1-source data 1_Ld.jpg
